# Supplementary material for: Unraveling the Easix Score: Its Association with Vasopressor Need in Critically Ill Septic Pediatric Hematology–Oncology Patients
Source: J Clin Med. 2025 Oct 9;14(19):7105. doi: 10.3390/jcm14197105 (PMC12524857; doi:10.3390/jcm14197105)
Supplement: Supplementary file 1 [file jcm-14-07105-s001.zip]

Archive with 1 entries (1 files):
- jcm-3810718-supplementary.pdf
